# Supplementary material for: Biological and Structural Characterization of a Host-Adapting Amino Acid in Influenza Virus
Source: PLoS Pathog. 2010 Aug 5;6(8):e1001034. doi: 10.1371/journal.ppat.1001034 (PMC2916879; doi:10.1371/journal.ppat.1001034)
Supplement: Table S2 — Competitive transmission studies in ferrets for wild-type and mutant pandemic H1N1 viruses (0.04 MB XLS) [file ppat.1001034.s006.xls]

## Sheet: Amplicon-Processed Final Data
	Supplementary Table 2. Competitive transmission studies in ferrets for wild-type and mutant pandemic H1N1 viruses1
					Codon set for amino acid at position:
					591				627				701
					1798CGG1800: R (wild-type)				1906GAA1908: E (wild-type)				2128GAC2130: D (wild-type)
					1798CGA1800: R				1906GAG1908: E				2128GAT2130: D
					1798CAG1800: Q				1906AAA1908: K				2128AAC2130: N
					1798CAA1800: Q				1906AAG1908: K				2128AAT2130: N
			Virus titer in		Infected												Virus titer in		Contact
			nasal wash														nasal wash
Experiment			(PFU/ml)		G1799A	G1800A	Average		G1906A	A1908G	Average		G2128A	C2130T	Average		(PFU/ml)		G1799A	G1800A	Average		G1906A	A1908G	Average		G2128A	C2130T	Average
Wild type vs. 627K	Inoculum								38.94	35.62	37.28
									37.32	29.68	33.5
											35.39
	Pair 1	Day 1	32000000		<1	<1	<1		22.93	20.96	21.945		<1	<1	<1
		Day 3	1000000		<1	<1	<1		21.22	19.16	20.19		<1	<1	<1		7000000		<1	1.61	<1.3		<1	<1	<1		3.34	<1	<2.2
		Day 5	80000		<1	<1	<1		8.75	8.56	8.655		<1	<1	<1		200000		<1	6.07	<3.6		<1	<1	<1		1.42	0.33	0.875
		Day 7															120		<1	5.99	<3.5		<1	<1	<1		<1	<1	<1
	Pair 2	Day 1	2100000		<1	<1	<1		19.5	16.64	18.07		<1	<1	<1
		Day 3	600000		<1	<1	<1		15.02	13.59	14.305		<1	<1	<1		22000000		<1	<1	<1		1.96	1.39	1.675		2.9	<1	<2.0
		Day 5	100000		<1	1.56	<1.3		13.94	13.43	13.685		<1	<1	<1		3500000		<1	<1	<1		2.37	1.83	2.1		<1	<1	<1
		Day 7															290000		<1	<1	<1		11.43	8.96	10.195		1.71	<1	<1.4
	Pair 3	Day 1	10000000		<1	<1	<1		27.93	23.34	25.635		<1	<1	<1
		Day 3	160000		3.82	3.37	3.595		14.56	12.98	13.77		1.05	1.7	1.375
		Day 5	190000		<1	<1	<1		17.05	15.26	16.155		<1	<1	<1		17000000		<1	<1	<1		<1	<1	<1		<1	<1	<1
		Day 7															300000		<1	<1	<1		2.78	2.36	2.57		1.13	<1	<2
Wild type vs. 701N	Inoculum												44.58	51.83	48.205
													37.44	34.19	35.815
															42.01
	Pair 4	Day 1	100000000		<1	<1	<1		<1	<1	<1		40.73	41.85	41.29
		Day 3	410000		<1	<1	<1		<1	<1	<1		37.14	38.2	37.67		8000000		<1	<1	<1		<1	<1	<1		38.24	38.65	38.445
		Day 5	90000		<1	<1	<1		<1	<1	<1		27.06	27.7	27.38		800000		<1	<1	<1		<1	<1	<1		19.96	19.57	19.765
		Day 7															1700		<1	<1	<1		<1	<1	<1		27.53	28.54	28.035
	Pair 5	Day 1	60000000		<1	<1	<1		<1	<1	<1		38.85	39.16	39.005
		Day 3	280000		<1	<1	<1		<1	<1	<1		42.77	27.99	35.38
		Day 5	1700000		<1	<1	<1		<1	<1	<1		17.98	18.11	18.045		1300000		<1	<1	<1		<1	<1	<1		33.63	33.09	33.36
		Day 7															400000		<1	<1	<1		<1	<1	<1		23.62	23.29	23.455
	Pair 6	Day 1	80000000		<1	<1	<1		<1	<1	<1		33.4	23.45	28.425
		Day 3	1200000		<1	<1	<1		<1	<1	<1		14.15	13.17	13.66		22000000		<1	<1	<1		<1	<1	<1		1.51	1.94	1.725
		Day 5	130000		<1	<1	<1		1.42	1.12	1.27		21.22	21.37	21.295		110000		<1	<1	<1		<1	<1	<1		<1	<1	<1
		Day 7
Wild type vs. 591Q	Inoculum				39.73	37.48	38.605
					38.17	32.87	35.52
							37.0625
	Pair 7	Day 1	480000000		36.23	34.18	35.205		<1	<1	<1		<1	<1	<1
		Day 3	4800000		31.63	28.48	30.055		<1	<1	<1		2.38	<1	<1.7		4000000		93.57	87.37	90.47		<1	<1	<1		<1	<1	<1
		Day 5	600000		5.31	5.48	5.395		<1	<1	<1		2.23	<1	<1.6		90000		60.92	55.96	58.44		1.99	1.99	1.99		1.41	2.82	2.115
		Day 7
	Pair 8	Day 1	390000000		40.91	38.96	39.935		<1	<1	<1		<1	<1	<1		230		24.51	22.6	23.555		12.62	12.12	12.37		<1	1.67	<1.4
		Day 3	210000		42.33	40.18	41.255		<1	<1	<1		<1	<1	<1		28000000		2.09	1.94	2.015		<1	<1	<1		<1	<1	<1
		Day 5	90000		9.09	8.26	8.675		<1	<1	<1		<1	<1	<1		200000		2.06	2.15	2.105		<1	<1	<1		<1	<1	<1
		Day 7
	Pair 9	Day 1	200000000		44.8	42.89	43.845		<1	<1	<1		<1	<1	<1
		Day 3	160000		23.38	23.02	23.2		<1	<1	<1		<1	<1	<1		1200000		79.71	77.34	78.525		<1	<1	<1		<1	<1	<1
		Day 5	50000		12.56	11.59	12.075		<1	<1	<1		<1	<1	<1		250000		40.88	38.68	39.78		<1	<1	<1		<1	<1	<1
		Day 7															11000		12.99	12.18	12.585		1.16	1.05	1.105		1.05	1.52	1.285
	1PCR amplicons spanning the three codons of interest were pyrosequenced on a Roche/454 GS FLX. The data shown here are summarized in Figure 3. The percentage of variant sequence at each nucleotide residue is shown. Since two nucleotide sites are affected in each of the three codons, the mutant frequency plotted in Figure 3 is based on the mean perecentage of variants detected at both positions. T…
